# Supplementary material for: Membrane interactions of the globular domain and the hypervariable region of KRAS4b define its unique diffusion behavior
Source: eLife. 2020 Jan 20;9:e47654. doi: 10.7554/eLife.47654 (PMC7060043; doi:10.7554/eLife.47654)
Supplement: Figure 1—source data 1. [file elife-47654-fig1-data1.txt]

Time [ms]	K-Ras4B	K-Ras4B	K-Ras4B	K-Ras4A	K-Ras4A	K-Ras4A	N-Ras	N-Ras	N-Ras	H-Ras	H-Ras	H-Ras
0.01	0.0206	0.0215	0.0238	0.0241	0.0243	0.0275	0.02387200	0.02507700	0.02815000	0.0287	0.0288	0.0300
0.02	0.0458	0.0464	0.0534	0.0546	0.0551	0.0620	0.05283400	0.05578200	0.06274100	0.0708	0.0649	0.0657
0.03	0.0700	0.0715	0.0821	0.0845	0.0854	0.0955	0.08071500	0.08542300	0.09643300	0.1122	0.1003	0.1011
0.04	0.0934	0.0962	0.1104	0.1139	0.1151	0.1280	0.10767000	0.11404000	0.12921000	0.1531	0.1350	0.1359
0.05	0.1160	0.1202	0.1382	0.1426	0.1442	0.1597	0.13408000	0.14200000	0.16127000	0.1933	0.1691	0.1696
0.06	0.1381	0.1439	0.1652	0.1706	0.1725	0.1911	0.15983000	0.16931000	0.19307000	0.2325	0.2025	0.2020
0.07	0.1594	0.1666	0.1916	0.1983	0.2001	0.2217	0.18485000	0.19589000	0.22415000	0.2709	0.2356	0.2332
0.08	0.1798	0.1894	0.2173	0.2257	0.2269	0.2517	0.20909000	0.22179000	0.25395000	0.3090	0.2681	0.2635
0.09	0.1992	0.2109	0.2428	0.2526	0.2530	0.2808	0.23256000	0.24673000	0.28316000	0.3467	0.3005	0.2929
0.10	0.2182	0.2323	0.2677	0.2790	0.2786	0.3094	0.25537000	0.27056000	0.31140000	0.3839	0.3325	0.3215
0.11	0.2367	0.2534	0.2920	0.3048	0.3042	0.3375	0.27718000	0.29334000	0.33830000	0.4204	0.3644	0.3491
0.12	0.2543	0.2741	0.3155	0.3300	0.3294	0.3652	0.29801000	0.31508000	0.36468000	0.4570	0.3960	0.3755
0.13	0.2710	0.2947	0.3385	0.3548	0.3539	0.3924	0.31823000	0.33651000	0.39047000	0.4934	0.4273	0.4016
0.14	0.2865	0.3147	0.3611	0.3795	0.3776	0.4193	0.33774000	0.35676000	0.41509000	0.5295	0.4581	0.4273
0.15	0.3013	0.3341	0.3827	0.4038	0.4008	0.4452	0.35646000	0.37638000	0.43941000	0.5648	0.4890	0.4520
0.16	0.3149	0.3532	0.4034	0.4273	0.4230	0.4706	0.37435000	0.39491000	0.46316000	0.5998	0.5198	0.4760
0.17	0.3276	0.3717	0.4236	0.4501	0.4447	0.4952	0.39183000	0.41252000	0.48579000	0.6346	0.5501	0.4995
0.18	0.3394	0.3897	0.4427	0.4720	0.4656	0.5186	0.40867000	0.42911000	0.50863000	0.6686	0.5797	0.5226
0.19	0.3493	0.4072	0.4613	0.4933	0.4856	0.5413	0.42449000	0.44517000	0.52958000	0.7020	0.6090	0.5460
0.20	0.3573	0.4243	0.4785	0.5135	0.5044	0.5413	0.43947000	0.46157000	0.55033000	0.7352	0.6379	0.5688
