# Supplementary material for: Membrane interactions of the globular domain and the hypervariable region of KRAS4b define its unique diffusion behavior
Source: eLife. 2020 Jan 20;9:e47654. doi: 10.7554/eLife.47654 (PMC7060043; doi:10.7554/eLife.47654)
Supplement: Figure 1—source data 2. [file elife-47654-fig1-data2.txt]

	D1	D1	D1	D2	D2	D2	D3	D3	D3	F1	F1	F1	F2	F2	F2	F3	F3	F3
HeLa KRAS4b	0.99823	0.96678	0.92527	0.29107	0.23506	0.24013	0.052631	0.05421	0.034035	0.688	0.631	0.665	0.238	0.254	0.216	0.174	0.115	0.119
HeLa HRAS	0.86125	0.84162	0.80703	0.11395	0.11198	0.059003				0.822	0.804	0.814	0.178	0.196	0.186
HeLa NRAS	0.75782	0.82709	0.85533	0.10565	0.13267	0.14868				0.773	0.736	0.808	0.227	0.264	0.192
HeLa KRAS4a	0.81949	0.78779	0.84314	0.26441	0.25104	0.26091	0.063659	0.044107	0.037289	0.707	0.668	0.672	0.2	0.222	0.26	0.094	0.11	0.068
