# Supplementary material for: Membrane interactions of the globular domain and the hypervariable region of KRAS4b define its unique diffusion behavior
Source: eLife. 2020 Jan 20;9:e47654. doi: 10.7554/eLife.47654 (PMC7060043; doi:10.7554/eLife.47654)
Supplement: Figure 1—source data 3. [file elife-47654-fig1-data3.txt]

Time [ms]	MEF Halotag-K-Ras4b	MEF Halotag-K-Ras4b	MEF Halotag-KRAS4a	MEF Halotag-KRAS4a	MEF Halotag-KRAS4a	MEF Halotag-HRAS	MEF Halotag-HRAS	MEF Halotag-HRAS	MEF Halotag-NRAS	MEF Halotag-NRAS	MEF Halotag-NRAS
0.01	0.01473818	0.01471283	0.023973	0.025241	0.024562	0.026002	0.026979	0.026341	0.028068	0.031472	0.029639
0.02	0.03003392	0.02919936	0.046181	0.049035	0.046852	0.051193	0.053125	0.051667	0.055842	0.062428	0.059293
0.03	0.04421888	0.04265728	0.068835	0.073929	0.069568	0.077197	0.079967	0.077564	0.084917	0.093863	0.089702
0.04	0.05763328	0.05520384	0.090824	0.097998	0.092076	0.1023	0.1062	0.10274	0.11319	0.12523	0.1189
0.05	0.070272	0.06704896	0.11213	0.12197	0.11412	0.12725	0.13199	0.12722	0.1415	0.1558	0.14751
0.06	0.08215296	0.07807232	0.1301	0.14251	0.13256	0.14834	0.15425	0.14804	0.16598	0.18197	0.17236
0.07	0.09300736	0.08812032	0.15135	0.16648	0.1549	0.17293	0.18004	0.17237	0.19359	0.21246	0.20038
0.08	0.10303232	0.09740032	0.16857	0.18618	0.17239	0.19299	0.20122	0.19236	0.21681	0.23752	0.22426
0.09	0.11184384	0.10557696	0.18551	0.20611	0.19031	0.21317	0.22219	0.21228	0.23974	0.2628	0.24804
0.1	0.11909888	0.11206144	0.20241	0.22535	0.20832	0.23277	0.24243	0.23185	0.26159	0.28774	0.27045
0.11	0.12411904	0.11585536	0.21681	0.24219	0.22473	0.25057	0.2605	0.2496	0.28125	0.31056	0.29085
0.12	0.12850432	0.1190912	0.22987	0.25763	0.2402	0.26628	0.27677	0.26604	0.29966	0.33082	0.31039
0.13	0.13153792	0.12196864	0.24429	0.27381	0.25712	0.28279	0.29393	0.28404	0.31937	0.35301	0.3307
0.14	0.13378816	0.1243648	0.25628	0.28737	0.27074	0.29589	0.30836	0.29912	0.33645	0.37081	0.34854
0.15	0.1354112	0.12654848	0.26778	0.30062	0.28415	0.30893	0.3228	0.31436	0.35268	0.38877	0.36577
0.16	0.13666304	0.12833792	0.27963	0.31412	0.29806	0.32216	0.33732	0.32904	0.36965	0.40727	0.38281
0.17	0.13723904	0.129536	0.28968	0.32517	0.30972	0.33379	0.34979	0.34141	0.38471	0.42385	0.39883
0.18	0.13707264	0.13056	0.29945	0.33609	0.32199	0.34463	0.3616	0.35392	0.39999	0.44155	0.41403
0.19	0.13673728	0.13192192	0.30942	0.347	0.33523	0.35572	0.37396	0.36681	0.41456	0.45895	0.42934
0.2	0.1359104	0.13330176	0.31807	0.35618	0.34647	0.36461	0.38468	0.37787	0.42749	0.47269	0.44301
