# Supplementary material for: Membrane interactions of the globular domain and the hypervariable region of KRAS4b define its unique diffusion behavior
Source: eLife. 2020 Jan 20;9:e47654. doi: 10.7554/eLife.47654 (PMC7060043; doi:10.7554/eLife.47654)
Supplement: Figure 1—source data 4. [file elife-47654-fig1-data4.txt]

	D1	D1	D1	D2	D2	D2	D3	D3	D3	F1	F1	F1	F2	F2	F2	F3	F3	F3
MEF KRAS4b	0.7605	0.79824	0.79844	0.212	0.19146	0.21744	0.0687	0.05754	0.06697	0.42625	0.43826	0.39931	0.291	0.26151	0.35189	0.2825	0.30023	0.2488
MEF HRAS	0.85962	0.93466		0.18542	0.19498					0.722	0.672		0.278	0.328
MEF KRAS4a	0.91442	0.86965		0.21966	0.18307					0.586	0.684		0.414	0.316
MEF NRAS	0.93822	1.0368		0.19689	0.24133					0.705	0.721		0.295	0.279
