# Supplementary material for: Membrane interactions of the globular domain and the hypervariable region of KRAS4b define its unique diffusion behavior
Source: eLife. 2020 Jan 20;9:e47654. doi: 10.7554/eLife.47654 (PMC7060043; doi:10.7554/eLife.47654)
Supplement: Figure 1—source data 5. [file elife-47654-fig1-data5.txt]

Time [ms]	K-Ras4B	K-Ras4B	K-Ras4B	KRas-HVR	KRas-HVR	KRas-HVR	H-Ras	H-Ras	H-Ras	H-Ras-HVR	H-Ras-HVR	H-Ras-HVR
0.01	0.0206	0.0215	0.0238	0.0343	0.0348	0.0327	0.0287	0.0288	0.0300	0.0276	0.0295	0.0311
0.02	0.0458	0.0464	0.0534	0.0768	0.0781	0.0740	0.0708	0.0649	0.0657	0.0619	0.0653	0.0698
0.03	0.0700	0.0715	0.0821	0.1181	0.1206	0.1146	0.1122	0.1003	0.1011	0.0958	0.1011	0.1079
0.04	0.0934	0.0962	0.1104	0.1589	0.1627	0.1549	0.1531	0.1350	0.1359	0.1288	0.1366	0.1455
0.05	0.1160	0.1202	0.1382	0.1987	0.2041	0.1942	0.1933	0.1691	0.1696	0.1611	0.1714	0.1827
0.06	0.1381	0.1439	0.1652	0.2371	0.2444	0.2321	0.2325	0.2025	0.2020	0.1924	0.2052	0.2193
0.07	0.1594	0.1666	0.1916	0.2745	0.2835	0.2690	0.2709	0.2356	0.2332	0.2232	0.2380	0.2546
0.08	0.1798	0.1894	0.2173	0.3112	0.3219	0.3049	0.3090	0.2681	0.2635	0.2537	0.2700	0.2892
0.09	0.1992	0.2109	0.2428	0.3474	0.3596	0.3402	0.3467	0.3005	0.2929	0.2836	0.3012	0.3231
0.10	0.2182	0.2323	0.2677	0.3824	0.3966	0.3749	0.3839	0.3325	0.3215	0.3133	0.3317	0.3569
0.11	0.2367	0.2534	0.2920	0.4158	0.4324	0.4089	0.4204	0.3644	0.3491	0.3431	0.3615	0.3899
0.12	0.2543	0.2741	0.3155	0.4483	0.4676	0.4427	0.4570	0.3960	0.3755	0.3731	0.3909	0.4224
0.13	0.2710	0.2947	0.3385	0.4801	0.5020	0.4761	0.4934	0.4273	0.4016	0.4030	0.4199	0.4540
0.14	0.2865	0.3147	0.3611	0.5113	0.5356	0.5099	0.5295	0.4581	0.4273	0.4320	0.4487	0.4849
0.15	0.3013	0.3341	0.3827	0.5416	0.5689	0.5435	0.5648	0.4890	0.4520	0.4605	0.4773	0.5155
0.16	0.3149	0.3532	0.4034	0.5717	0.6016	0.5761	0.5998	0.5198	0.4760	0.4884	0.5051	0.5463
0.17	0.3276	0.3717	0.4236	0.6018	0.6337	0.6083	0.6346	0.5501	0.4995	0.5165	0.5331	0.5768
0.18	0.3394	0.3897	0.4427	0.6316	0.6650	0.6399	0.6686	0.5797	0.5226	0.5441	0.5607	0.6072
0.19	0.3493	0.4072	0.4613	0.6609	0.6962	0.6702	0.7020	0.6090	0.5460	0.5714	0.5879	0.6374
0.20	0.3573	0.4243	0.4785	0.6899	0.7270	0.6998	0.7352	0.6379	0.5688	0.5986	0.6151	0.6673
