# Supplementary material for: Membrane interactions of the globular domain and the hypervariable region of KRAS4b define its unique diffusion behavior
Source: eLife. 2020 Jan 20;9:e47654. doi: 10.7554/eLife.47654 (PMC7060043; doi:10.7554/eLife.47654)
Supplement: Figure 1—source data 6. [file elife-47654-fig1-data6.txt]

	D1	D1	D1	D2	D2	D2	F1	F1	F1	F2	F2	F2
HeLa KRAS4b HVR	0.98217	0.99172	0.97011	0.13058	0.13885	0.102362	0.865	0.87	0.8735	0.135	0.13	0.126
HeLa HRAS HVR	0.74906	0.83767	0.86118	0.05134	0.11651	0.080406	0.851	0.875	0.898	0.149	0.125	0.102
