# Supplementary material for: Membrane interactions of the globular domain and the hypervariable region of KRAS4b define its unique diffusion behavior
Source: eLife. 2020 Jan 20;9:e47654. doi: 10.7554/eLife.47654 (PMC7060043; doi:10.7554/eLife.47654)
Supplement: Figure 1—figure supplement 2—source data 1. [file elife-47654-fig1-figsupp2-data1.txt]

	Panc1 G12D	Panc1 G12D	SU86 G12D	SU86 G12D	HPNE G12D	HPNE G12D
0.01	0.0145	0.0174	0.0215	0.021	0.022704	0.021609
0.02	0.0313	0.0384	0.0485	0.0468	0.048356	0.047814
0.03	0.0476	0.0584	0.0753	0.0718	0.073382	0.072928
0.04	0.0633	0.0775	0.1018	0.0962	0.097156	0.097122
0.05	0.0786	0.096	0.1279	0.1201	0.11974	0.11983
0.06	0.0932	0.1137	0.1533	0.1432	0.14144	0.14131
0.07	0.1072	0.1305	0.1781	0.1658	0.16175	0.16175
0.08	0.1208	0.1465	0.2025	0.1876	0.18134	0.18095
0.09	0.1338	0.1618	0.2263	0.209	0.19918	0.19898
0.1	0.1466	0.1763	0.2495	0.2294	0.21552	0.21543
0.11	0.1589	0.1897	0.2726	0.2487	0.23031	0.22968
0.12	0.1707	0.2025	0.2952	0.2676	0.24401	0.24284
0.13	0.1822	0.2148	0.317	0.2863	0.25658	0.25514
0.14	0.1928	0.227	0.3384	0.3047	0.26788	0.26584
0.15	0.2028	0.2389	0.3586	0.3226	0.27877	0.27583
0.16	0.212	0.2503	0.3779	0.3404	0.28855	0.28439
0.17	0.2206	0.2614	0.3968	0.3575	0.29781	0.29286
0.18	0.2283	0.272	0.4146	0.3743	0.30631	0.30037
0.19	0.235	0.2822	0.4312	0.3908	0.31403	0.30762
0.2	0.2409	0.2921	0.4468	0.4068	0.32082	0.31465
