# Supplementary material for: Membrane interactions of the globular domain and the hypervariable region of KRAS4b define its unique diffusion behavior
Source: eLife. 2020 Jan 20;9:e47654. doi: 10.7554/eLife.47654 (PMC7060043; doi:10.7554/eLife.47654)
Supplement: Figure 1—figure supplement 2—source data 2. [file elife-47654-fig1-figsupp2-data2.txt]

	D1	D1	D2	D2	D3	D3	F1	F1	F2	F2	F3	F3
SU86 G12D	0.68863	0.91851	0.11185	0.24126	0.0017825	0.029728	0.756	0.524	0.219	0.326	0.024	0.15
Panc1 G12D	0.88836	0.79725	0.2295	0.21179	0.049	0.033968	0.387	0.465	0.429	0.377	0.184	0.158
HPNE G12D	0.93357	0.95075	0.25485	0.2551	0.059983	0.066644	0.524	0.527	0.323	0.295	0.154	0.178
