# Supplementary material for: Membrane interactions of the globular domain and the hypervariable region of KRAS4b define its unique diffusion behavior
Source: eLife. 2020 Jan 20;9:e47654. doi: 10.7554/eLife.47654 (PMC7060043; doi:10.7554/eLife.47654)
Supplement: Figure 1—figure supplement 3—source data 1. [file elife-47654-fig1-figsupp3-data1.txt]

	D1	D1	D1	D1	D2	D2	D2	D2	D3	D3	D3	D3	F1	F1	F1	F1	F2	F2	F2	F2	F3	F3	F3	F3
DOX 1ng/ml	0.92639	0.98373	1.00548	0.93144	0.35834	0.35707	0.34466	0.25503	0.10567	0.08955	0.08427	0.07676	0.70621	0.71978	0.72332	0.69937	0.19468	0.19044	0.18605	0.22544	0.0991	0.08977	0.09063	0.07519
DOX 2ng/ml	0.95892	0.95636	0.91443	0.90319	0.25662	0.26548	0.25828	0.26456	0.07264	0.07007	0.07232	0.07551	0.69518	0.71008	0.67474	0.65526	0.22579	0.18289	0.21344	0.24521	0.07903	0.10703	0.11182	0.09953
DOX 5ng/ml	0.93161	0.90386	0.93989	1.00408	0.26158	0.25351	0.26714	0.28575	0.06458	0.06773	0.07848	0.0883	0.6901	0.64654	0.62264	0.67423	0.23471	0.25025	0.25305	0.22911	0.07519	0.10321	0.12431	0.09666
