# Supplementary material for: Membrane interactions of the globular domain and the hypervariable region of KRAS4b define its unique diffusion behavior
Source: eLife. 2020 Jan 20;9:e47654. doi: 10.7554/eLife.47654 (PMC7060043; doi:10.7554/eLife.47654)
Supplement: Figure 2—source data 1. [file elife-47654-fig2-data1.txt]

	KRAS4b	KRAS4b	KRAS4b	4b-ESR	4b-ESR	4b-ESR	4b-GNK	4b-GNK	4b-GNK	4b-HEK	4b-HEK	4b-HEK
0.01	0.0195	0.0230	0.0239	0.0243	0.0293	0.0251	0.0246	0.0236	0.0253	0.0239	0.0207	0.0249
0.02	0.0421	0.0503	0.0495	0.0532	0.0661	0.0551	0.0536	0.0517	0.0546	0.0510	0.0451	0.0548
0.03	0.0636	0.0763	0.0726	0.0805	0.1018	0.0838	0.0812	0.0784	0.0824	0.0764	0.0685	0.0837
0.04	0.0843	0.1011	0.0969	0.1067	0.1363	0.1112	0.1075	0.1040	0.1090	0.1006	0.0907	0.1113
0.05	0.1043	0.1249	0.1198	0.1319	0.1697	0.1377	0.1330	0.1287	0.1344	0.1238	0.1121	0.1378
0.06	0.1236	0.1479	0.1409	0.1562	0.2025	0.1631	0.1577	0.1528	0.1588	0.1462	0.1329	0.1635
0.07	0.1423	0.1698	0.1621	0.1796	0.2343	0.1874	0.1811	0.1762	0.1824	0.1672	0.1531	0.1880
0.08	0.1607	0.1910	0.1832	0.2023	0.2656	0.2106	0.2038	0.1991	0.2055	0.1875	0.1730	0.2114
0.09	0.1784	0.2110	0.2024	0.2241	0.2959	0.2324	0.2251	0.2209	0.2274	0.2064	0.1921	0.2336
0.10	0.1954	0.2297	0.2211	0.2447	0.3249	0.2528	0.2453	0.2424	0.2484	0.2235	0.2104	0.2543
0.11	0.2114	0.2466	0.2394	0.2634	0.3521	0.2715	0.2638	0.2622	0.2673	0.2380	0.2276	0.2728
0.12	0.2279	0.2627	0.2551	0.2814	0.3788	0.2890	0.2814	0.2818	0.2852	0.2516	0.2440	0.2908
0.13	0.2440	0.2780	0.2697	0.2990	0.4048	0.3057	0.2977	0.3007	0.3028	0.2643	0.2598	0.3077
0.14	0.2596	0.2925	0.2855	0.3161	0.4298	0.3217	0.3127	0.3189	0.3194	0.2755	0.2749	0.3236
0.15	0.2759	0.3062	0.2993	0.3328	0.4544	0.3373	0.3265	0.3373	0.3358	0.2857	0.2900	0.3390
0.16	0.2917	0.3187	0.3114	0.3485	0.4776	0.3519	0.3392	0.3551	0.3513	0.2947	0.3047	0.3536
0.17	0.3072	0.3310	0.3241	0.3630	0.5001	0.3661	0.3510	0.3728	0.3666	0.3028	0.3189	0.3672
0.18	0.3227	0.3426	0.3350	0.3769	0.5214	0.3791	0.3616	0.3901	0.3805	0.3097	0.3326	0.3801
0.19	0.3376	0.3534	0.3442	0.3901	0.5413	0.3912	0.3715	0.4066	0.3942	0.3162	0.3460	0.3924
0.20	0.3525	0.3637	0.3546	0.4030	0.5599	0.4024	0.3804	0.4224	0.4065	0.3219	0.3591	0.4033
