# Supplementary material for: Membrane interactions of the globular domain and the hypervariable region of KRAS4b define its unique diffusion behavior
Source: eLife. 2020 Jan 20;9:e47654. doi: 10.7554/eLife.47654 (PMC7060043; doi:10.7554/eLife.47654)
Supplement: Figure 2—source data 2. — The three diffusion states (fast, medium, and slow) of each protein were plotted (Figure 2d) by diffusion coefficient (D1, D2, D3), and occupancy fraction (F1, F2, F3). [file elife-47654-fig2-data2.txt]

	D1	D1	D1	D2	D2	D2	D3	D3	D3	F1	F1	F1	F2	F2	F2	F3	F3	F3
	9/28	10/19	10/12	9/28	10/19	10/12	9/28	10/19	10/12	9/28	10/19	10/12	9/28	10/19	10/12	9/28	10/19	10/12
KRAS4b	0.81446	0.84997	0.86410	0.21011	0.22257	0.21200	0.05077	0.04739	0.04470	0.58016	0.55289	0.58380	0.28014	0.26331	0.25840	0.13969	0.13549	0.15780
4b-ESR	0.89809	0.87443	0.96440	0.25874	0.22578	0.26580	0.07000	0.04904	0.05040	0.58054	0.62889	0.66960	0.27913	0.25284	0.22800	0.14033	0.11828	0.10240
4b-GNK	0.85179	0.85636	0.84470	0.21541	0.20918	0.23250	0.05161	0.04345	0.05600	0.65877	0.64602	0.67120	0.20990	0.24472	0.19720	0.13133	0.10926	0.13160
4b-HEK	0.90664	0.97013	0.81490	0.24602	0.25994	0.22640	0.05911	0.05344	0.06100	0.60423	0.63305	0.51330	0.27967	0.26791	0.28970	0.11610	0.09903	0.19700
