# Supplementary material for: Membrane interactions of the globular domain and the hypervariable region of KRAS4b define its unique diffusion behavior
Source: eLife. 2020 Jan 20;9:e47654. doi: 10.7554/eLife.47654 (PMC7060043; doi:10.7554/eLife.47654)
Supplement: Figure 3—source data 1. — Normalized residence time on the membrane and transition probabilities from the fast to slow diffusion states, plotted in Figure 3e and Figure 3f, are also reported for each of four replicates. [file elife-47654-fig3-data1.txt]

	D1	D1	D1	D1	D2	D2	D2	D2	F1	F1	F1	F1	F2	F2	F2	F2	Norm Res Time	Norm Res Time	Norm Res Time	Norm Res Time	Transition Prob.	Transition Prob.	Transition Prob.	Transition Prob.
4BHVR-5Ea	1.24620	1.28310	1.19320	1.13490	0.17118	0.18628	0.10269	0.14332	0.87429	0.87913	0.83367	0.86790	0.12571	0.12087	0.16633	0.13201	0.748	0.843	0.794	0.775	0.00168	0.0165	0.01590	0.00690
4BHVR-5A	1.04690	1.07170	1.13690	0.99463	0.13877	0.13816	0.19505	0.13070	0.84742	0.82182	0.88117	0.74470	0.15258	0.17818	0.11883	0.25530	0.970	0.993	0.925	0.949	0.01100	0.0124	0.01180	0.02500
4BHVR-3A	1.05240	1.02200	1.03170	1.13030	0.11497	0.15674	0.11963	0.12099	0.83620	0.81274	0.88657	0.92037	0.16380	0.18726	0.11343	0.07963	1.109	0.915	0.925	0.992	0.01410	0.0230	0.01290	0.00461
4BHVR	0.88130	0.91290	0.95820	0.94170	0.18021	0.12860	0.18327	0.13316	0.80760	0.88090	0.88050	0.89090	0.19236	0.11906	0.11955	0.10909	1.005	0.970	0.947	1.078	0.02360	0.0132	0.00799	0.01724
