# Supplementary material for: Membrane interactions of the globular domain and the hypervariable region of KRAS4b define its unique diffusion behavior
Source: eLife. 2020 Jan 20;9:e47654. doi: 10.7554/eLife.47654 (PMC7060043; doi:10.7554/eLife.47654)
Supplement: Figure 5—source data 1. — Mean, standard deviation, and replicate numbers are reported for each protein. [file elife-47654-fig5-data1.txt]

	KRAS4B	KRAS4B	KRAS4B	KRAS4BQ61R	KRAS4BQ61R	KRAS4BQ61R	KRAS4BY40C	KRAS4BY40C	KRAS4BY40C	KRAS4BY40C-Q61R	KRAS4BY40C-Q61R	KRAS4BY40C-Q61R
	Mean	SD	Replicates	Mean	SD	Replicates	Mean	SD	Replicates	Mean	SD	Replicates
0.01	0.0225	0.0028	4	0.02245	0.00525	4	0.02665	0.00305	4	0.0299	0.0013	4
0.02	0.0453	0.0038	4	0.044	0.0082	4	0.05395	0.00395	4	0.0581	0.0035	4
0.03	0.06835	0.00615	4	0.06485	0.01165	4	0.08095	0.00615	4	0.08655	0.00645	4
0.04	0.0899	0.0078	4	0.08555	0.01565	4	0.10655	0.00815	4	0.11465	0.00835	4
0.05	0.1117	0.0103	4	0.10565	0.01925	4	0.13225	0.01085	4	0.14255	0.01125	4
0.06	0.13105	0.01075	4	0.1228	0.0204	4	0.1546	0.0112	4	0.16545	0.01405	4
0.07	0.15225	0.01385	4	0.14265	0.02515	4	0.17915	0.01485	4	0.1943	0.0167	4
0.08	0.1711	0.0145	4	0.1593	0.0265	4	0.2009	0.0156	4	0.21715	0.01975	4
0.09	0.1898	0.0163	4	0.1758	0.0289	4	0.22255	0.01765	4	0.24065	0.02325	4
0.1	0.2077	0.0177	4	0.1925	0.0315	4	0.24325	0.01925	4	0.2641	0.0259	4
0.11	0.2246	0.0194	4	0.20745	0.03325	4	0.2628	0.021	4	0.28505	0.02995	4
0.12	0.24005	0.02025	4	0.221	0.0341	4	0.2808	0.0217	4	0.3036	0.0338	4
0.13	0.2564	0.0222	4	0.2362	0.037	4	0.2996	0.024	4	0.32565	0.03795	4
0.14	0.27165	0.02305	4	0.24895	0.03805	4	0.31605	0.02445	4	0.34315	0.04275	4
0.15	0.2866	0.024	4	0.2614	0.0395	4	0.332	0.0255	4	0.3606	0.0478	4
0.16	0.3012	0.0255	4	0.2744	0.0418	4	0.34745	0.02705	4	0.3801	0.0522	4
0.17	0.31515	0.02605	4	0.2856	0.0421	4	0.36235	0.02745	4	0.39615	0.05755	4
0.18	0.3284	0.0263	4	0.29615	0.04215	4	0.37625	0.02765	4	0.411	0.0621	4
0.19	0.34245	0.02715	4	0.30425	0.04395	4	0.39065	0.02925	4	0.4286	0.067	4
0.2	0.3554	0.0269	4	0.31	0.0442	4	0.40285	0.02985	4	0.44255	0.07235	4
