# Supplementary material for: Membrane interactions of the globular domain and the hypervariable region of KRAS4b define its unique diffusion behavior
Source: eLife. 2020 Jan 20;9:e47654. doi: 10.7554/eLife.47654 (PMC7060043; doi:10.7554/eLife.47654)
Supplement: Figure 5—source data 2. — Mean, standard deviation, and replicate numbers are reported for each protein. [file elife-47654-fig5-data2.txt]

	D1	D1	D1	D2	D2	D2	D3	D3	D3	F1	F1	F1	F2	F2	F2	F3	F3	F3
	Mean	SD	Replicates	Mean	SD	Replicates	Mean	SD	Replicates	Mean	SD	Replicates	Mean	SD	Replicates	Mean	SD	Replicates
KRAS4BQ61R	0.8978	0.0691	4	0.2526	0.0238	4	0.0638	0.0074	4	0.5086	0.0442	4	0.3329	0.0344	4	0.1585	0.0125	4
KRAS4B	0.8772	0.0561	4	0.2502	0.0226	4	0.0755	0.009	4	0.5589	0.0154	4	0.2797	0.0084	4	0.1614	0.0107	4
KRAS4BY40C	0.9431	0.0657	4	0.2721	0.0181	4	0.0742	0.0053	4	0.6546	0.0629	4	0.2273	0.0462	4	0.1181	0.0242	4
KRAS4BY40CQ61R	0.91556	0.05348	4	0.30519	0.03966	4	0.07977	0.02382	4	0.62278	0.06401	4	0.26383	0.04041	4	0.1134	0.0244	4
