# Supplementary material for: Membrane interactions of the globular domain and the hypervariable region of KRAS4b define its unique diffusion behavior
Source: eLife. 2020 Jan 20;9:e47654. doi: 10.7554/eLife.47654 (PMC7060043; doi:10.7554/eLife.47654)
Supplement: Figure 6—source data 2. [file elife-47654-fig6-data2.txt]

	D1	D1	D1	D2	D2	D2	D3	D3	D3	F1	F1	F1	F2	F2	F2	F3	F3	F3
MEF KRAS4b serum complete	0.7605	0.79824	0.79844	0.212	0.19146	0.21744	0.0687	0.05754	0.06697	0.42625	0.43826	0.39931	0.291	0.26151	0.35189	0.2825	0.30023	0.2488
MEF KRAS4b serum depleted	0.76057	0.81248	0.72219	0.20606	0.22125	0.22322	0.06534	0.06823	0.0679	0.49257	0.5163	0.48997	0.25109	0.25996	0.3068	0.25635	0.22374	0.20322
MEF KRAS4b serum + 15 min	0.78625	0.86579	0.76653	0.18999	0.22521	0.21539	0.05317	0.05983	0.06397	0.47084	0.48266	0.46637	0.26233	0.24994	0.32938	0.26683	0.2674	0.20425
MEF KRAS4b serum + 60 min	0.80859	0.83456	0.84856	0.20004	0.21025	0.21199	0.05663	0.06098	0.05686	0.4431	0.4285	0.44091	0.27132	0.28518	0.3094	0.28558	0.28632	0.2497
